# Supplementary material for: A 3D-Printed Integrated Handheld Biosensor for the Detection of Vibrio parahaemolyticus
Source: Foods. 2024 Jun 5;13(11):1775. doi: 10.3390/foods13111775 (PMC11171811; doi:10.3390/foods13111775)
Supplement: Supplementary file 1 [file foods-13-01775-s001.zip]

Archive with 2 entries (2 files):
- supporting information-proof.pdf
- supporting information-video.mp4
